# Supplementary material for: Urinary neopterin reflects immunological variation associated with age, helminth parasitism, and the microbiome in a wild primate
Source: Sci Rep. 2022 Dec 9;12:21307. doi: 10.1038/s41598-022-25298-9 (PMC9734142; doi:10.1038/s41598-022-25298-9)
Supplement: Supplementary file 1 — Supplementary Information 1. [file 41598_2022_25298_MOESM1_ESM.xlsx]

## Sheet: Table S3
Table S3. Results of linear mixed models examining the relative abundance of each phylum, family and genus on urinary neopterin (ng/mg urinary creatinine) in geladas of the Simien Mountains National Park population. Only taxa with ≥0.01% relative abundance across samples were tested. Benjamini-Hochberg corrected p-values<0.05 were considered statistically significant.
PHYLUM
Phylum					shapiro p-value	β.Abundance	SD.Abundance	tval.Abundance	P.Abundance	β.poly(age,1)	SD.poly(age,1)	tval.poly(age,1)	P.poly(age,1)	β.poly(age,2)	SD.poly(age,2)	tval.poly(age,2)	P.poly(age,2)	β.TimeDay	SD.TimeDay	tval.TimeDay	P.TimeDay	β.TimeAssay	SD.TimeAssay	tval.TimeAssay	P.TimeAssay
Actinobacteria					0.1734	-0.0362372	0.0408931	-0.886145	0.653834	-0.347754	0.694961	-0.500394	0.762284	0.879953	0.666039	1.32117	0.227225	0.116651	0.0401145	2.90795	0.0067062	0.170565	0.0651655	2.61742	0.0254561
Bacteroidetes					0.1256	0.00335097	0.0397926	0.084211	0.991454	-0.370147	0.705947	-0.524327	0.762284	0.903077	0.670724	1.34642	0.227225	0.112603	0.0400174	2.81384	0.0067062	0.175622	0.0638623	2.75002	0.0250809
Cyanobacteria					0.1044	-0.0402776	0.0479862	-0.839359	0.653834	-0.4691	0.708535	-0.66207	0.762284	1.0356	0.686251	1.50907	0.227225	0.111218	0.0399782	2.78197	0.0067062	0.161825	0.0651842	2.48259	0.0267031
Elusimicrobia					0.1229	-0.0363808	0.0429219	-0.847605	0.653834	-0.368021	0.692744	-0.531251	0.762284	1.02329	0.67658	1.51244	0.227225	0.110251	0.0400782	2.75089	0.00686397	0.172206	0.0641369	2.68498	0.0250809
Epsilonbacteraeota					0.1325	0.0158868	0.0393034	0.404209	0.957278	-0.354369	0.704249	-0.503187	0.762284	0.875882	0.674076	1.29938	0.227225	0.113757	0.0401079	2.83626	0.0067062	0.175398	0.0635376	2.76054	0.0250809
Euryarchaeota					0.1261	-0.000429169	0.0400209	-0.0107236	0.991454	-0.376277	0.701801	-0.536159	0.762284	0.904192	0.671751	1.34602	0.227225	0.11265	0.0402125	2.80138	0.0067062	0.175124	0.0641098	2.73163	0.0250809
Fibrobacteres					0.1202	-0.0548417	0.0383241	-1.431	0.564193	-0.231437	0.696414	-0.332326	0.799235	0.882831	0.661815	1.33395	0.227225	0.11584	0.0398541	2.90661	0.0067062	0.169551	0.0657872	2.57726	0.0256775
Firmicutes					0.1197	-0.0599276	0.0413253	-1.45014	0.564193	-0.428361	0.683564	-0.626657	0.762284	0.801219	0.658201	1.21729	0.239943	0.108856	0.0399465	2.72504	0.00694291	0.160693	0.0651801	2.46537	0.0267031
Kiritimatiellaeota					0.1497	0.0584912	0.0431136	1.35668	0.564193	-0.512335	0.694093	-0.738135	0.762284	0.873913	0.655607	1.33298	0.227225	0.11156	0.0399012	2.79591	0.0067062	0.158336	0.0673201	2.35198	0.0316997
Lentisphaerae					0.1194	0.00781112	0.0401712	0.194446	0.991454	-0.391747	0.706986	-0.554109	0.762284	0.916322	0.671584	1.36442	0.227225	0.113061	0.0400483	2.82313	0.0067062	0.174207	0.06409	2.71817	0.0250809
Planctomycetes					0.2227	0.0649279	0.0420201	1.54516	0.564193	-0.528729	0.696159	-0.759495	0.762284	1.04392	0.662765	1.5751	0.227225	0.12765	0.0408528	3.12462	0.0067062	0.174662	0.0652395	2.67723	0.0250809
Proteobacteria					0.1467	0.0142845	0.0394973	0.361658	0.957278	-0.359419	0.706691	-0.508594	0.762284	0.909696	0.672473	1.35276	0.227225	0.112323	0.0400066	2.80762	0.0067062	0.175728	0.0634891	2.76784	0.0250809
Spirochaetes					0.1827	-0.037575	0.0407577	-0.921913	0.653834	-0.437348	0.704668	-0.620644	0.762284	0.889542	0.671523	1.32466	0.227225	0.116495	0.039983	2.9136	0.0067062	0.180589	0.0665541	2.71341	0.0250809
Tenericutes					0.1653	0.0340376	0.0411114	0.827935	0.653834	-0.231945	0.721193	-0.321613	0.799235	0.895604	0.669092	1.33854	0.227225	0.113362	0.0399532	2.83738	0.0067062	0.178432	0.064282	2.77578	0.0250809
Verrucomicrobia					0.2212	-0.098493	0.0404251	-2.43643	0.25029	-0.0686137	0.713625	-0.0961481	0.923824	0.794429	0.669141	1.18724	0.239943	0.111076	0.0394893	2.81282	0.0067062	0.180118	0.0651458	2.76485	0.0250809
WPS-2					0.1234	0.00362846	0.0397728	0.0912296	0.991454	-0.373716	0.70192	-0.532419	0.762284	0.90175	0.670973	1.34394	0.227225	0.11264	0.0400144	2.81499	0.0067062	0.174953	0.0637785	2.74314	0.0250809
FAMILY
Phylum	Class	Order	Family		shapiro p-value	β.Abundance	SD.Abundance	tval.Abundance	P.Abundance	β.poly(age,1)	SD.poly(age,1)	tval.poly(age,1)	P.poly(age,1)	β.poly(age,2)	SD.poly(age,2)	tval.poly(age,2)	P.poly(age,2)	β.TimeDay	SD.TimeDay	tval.TimeDay	P.TimeDay	β.TimeAssay	SD.TimeAssay	tval.TimeAssay	P.TimeAssay
Firmicutes	Negativicutes	Selenomonadales	Acidaminococcaceae		0.1347	-0.0344945	0.0413802	-0.833598	0.782562	-0.35027	0.690626	-0.507177	0.81245	0.916585	0.661843	1.3849	0.241318	0.116025	0.0401127	2.89248	0.00691673	0.166034	0.0657406	2.5256	0.0240683
Verrucomicrobia	Verrucomicrobiae	Verrucomicrobiales	Akkermansiaceae		0.1245	-0.00411184	0.039055	-0.105283	0.917408	-0.377157	0.702379	-0.536971	0.81245	0.900336	0.672102	1.33958	0.241318	0.112589	0.040035	2.81227	0.00691673	0.175619	0.0639656	2.74552	0.0225569
Tenericutes	Mollicutes	Anaeroplasmatales	Anaeroplasmataceae		0.1178	-0.0234054	0.0386076	-0.606239	0.782562	-0.398457	0.700456	-0.568854	0.81245	0.909793	0.66841	1.36113	0.241318	0.113126	0.0399826	2.82939	0.00691673	0.174282	0.0642101	2.71424	0.0225569
Actinobacteria	Coriobacteriia	Coriobacteriales	Atopobiaceae		0.2089	-0.0454236	0.0405328	-1.12066	0.720194	-0.253646	0.720868	-0.351863	0.81245	0.888487	0.675338	1.31562	0.241318	0.114197	0.0398932	2.86257	0.00691673	0.167005	0.064264	2.59874	0.0228228
Bacteroidetes	Bacteroidia	Bacteroidales	Bacteroidaceae		0.1395	0.025762	0.0393571	0.65457	0.782562	-0.330904	0.705489	-0.469043	0.81245	0.842438	0.676805	1.24473	0.241318	0.114551	0.0400939	2.85708	0.00691673	0.174571	0.063458	2.75096	0.0225569
Bacteroidetes	Bacteroidia	Bacteroidales	Bacteroidales RF16 group		0.1714	-0.0247037	0.0403135	-0.61279	0.782562	-0.420921	0.706361	-0.595901	0.81245	0.935158	0.674214	1.38703	0.241318	0.111202	0.040022	2.77853	0.00691673	0.171033	0.0634501	2.69554	0.0225569
Bacteroidetes	Bacteroidia	Bacteroidales	Bacteroidales UCG-001		0.1148	0.0927601	0.0396641	2.33864	0.24652	-0.535594	0.693419	-0.772395	0.81245	1.16366	0.668374	1.74103	0.241318	0.113496	0.0395296	2.87118	0.00691673	0.171136	0.0642646	2.66299	0.0225569
Actinobacteria	Actinobacteria	Bifidobacteriales	Bifidobacteriaceae		0.1407	0.00830197	0.0391151	0.212245	0.884389	-0.36501	0.704076	-0.518424	0.81245	0.889913	0.673507	1.32131	0.241318	0.111978	0.0400934	2.79293	0.00691673	0.174973	0.0635129	2.75492	0.0225569
Spirochaetes	Brachyspirae	Brachyspirales	Brachyspiraceae		0.195	-0.0905709	0.039266	-2.3066	0.24652	-0.577461	0.702008	-0.822586	0.81245	0.880244	0.66569	1.3223	0.241318	0.105529	0.0397053	2.65781	0.00843806	0.165286	0.0654774	2.52432	0.0240683
Proteobacteria	Gammaproteobacteria	Betaproteobacteriales	Burkholderiaceae		0.1855	-0.0480582	0.0391531	-1.22744	0.720194	-0.276804	0.694906	-0.398334	0.81245	0.835827	0.665725	1.25551	0.241318	0.116706	0.0399492	2.92136	0.00691673	0.172968	0.0656675	2.634	0.0228228
WPS-2	Burkholderiales bacterium Beta_02	Burkholderiales bacterium Beta_02	Burkholderiales bacterium Beta_02		0.1217	0.00546507	0.0403767	0.135352	0.917408	-0.375869	0.701309	-0.535954	0.81245	0.908091	0.670703	1.35394	0.241318	0.112772	0.0400198	2.8179	0.00691673	0.174345	0.0640829	2.72062	0.0225569
Epsilonbacteraeota	Campylobacteria	Campylobacterales	Campylobacteraceae		0.1262	0.00804275	0.0390433	0.205996	0.884389	-0.367053	0.703009	-0.522117	0.81245	0.894224	0.67213	1.33043	0.241318	0.113207	0.0401131	2.82218	0.00691673	0.175588	0.0636701	2.75777	0.0225569
Cyanobacteria	Melainabacteria	Gastranaerophilales	Candidatus Melainabacteria bacterium MEL.A1		0.1109	0.0252804	0.0398885	0.633777	0.782562	-0.320601	0.709017	-0.452177	0.81245	0.874502	0.672624	1.30014	0.241318	0.111299	0.0400274	2.78058	0.00691673	0.179948	0.063884	2.8168	0.0225569
Firmicutes	Clostridia	Clostridiales	Christensenellaceae		0.1015	-0.0259134	0.0399526	-0.648605	0.782562	-0.409517	0.702116	-0.583262	0.81245	0.888188	0.669513	1.32662	0.241318	0.10892	0.0403906	2.69668	0.00767919	0.175503	0.0637008	2.75511	0.0225569
Firmicutes	Clostridia	Clostridiales	Clostridiaceae 1		0.1675	-0.0947569	0.0409285	-2.31518	0.24652	-0.122576	0.709934	-0.172658	0.89573	0.759941	0.670427	1.13352	0.265974	0.11113	0.0395407	2.81051	0.00691673	0.165432	0.0619292	2.67131	0.0225569
Firmicutes	Clostridia	Clostridiales	Clostridiales vadinBB60 group		0.114	0.048005	0.0396805	1.20979	0.720194	-0.343059	0.691692	-0.495971	0.81245	0.943984	0.662542	1.42479	0.241318	0.119143	0.0401326	2.96874	0.00691673	0.174404	0.0655788	2.65946	0.0225743
Cyanobacteria	Melainabacteria	Gastranaerophilales	Clostridium sp. CAG:306		0.1229	0.00952549	0.041906	0.227306	0.884389	-0.390673	0.704305	-0.554693	0.81245	0.930898	0.68115	1.36666	0.241318	0.113307	0.0400424	2.82969	0.00691673	0.175529	0.0640662	2.73981	0.0225569
Actinobacteria	Coriobacteriia	Coriobacteriales	Coriobacteriales Incertae Sedis		0.0889	0.0565542	0.0406075	1.3927	0.669428	-0.347755	0.719265	-0.483486	0.81245	0.984168	0.683938	1.43897	0.241318	0.11159	0.0398462	2.80053	0.00691673	0.189359	0.0654606	2.89272	0.0225569
Firmicutes	Clostridia	Clostridiales	Defluviitaleaceae		0.1617	-0.0339493	0.039507	-0.859323	0.782562	-0.340015	0.7088	-0.479705	0.81245	0.831303	0.678127	1.22588	0.241318	0.113767	0.0399871	2.8451	0.00691673	0.177156	0.0626947	2.82569	0.0225569
Proteobacteria	Deltaproteobacteria	Desulfovibrionales	Desulfovibrionaceae		0.142	-0.0643104	0.0387354	-1.66025	0.663208	-0.435296	0.684046	-0.636355	0.81245	0.91902	0.654031	1.40516	0.241318	0.109586	0.0398585	2.74939	0.00711884	0.170037	0.0652812	2.60468	0.0234947
Actinobacteria	Coriobacteriia	Coriobacteriales	Eggerthellaceae		0.188	-0.061396	0.0404258	-1.51873	0.663208	-0.27386	0.68325	-0.400819	0.81245	0.863442	0.65598	1.31626	0.241318	0.121591	0.0401422	3.029	0.00691673	0.179038	0.0662128	2.70398	0.0225569
Elusimicrobia	Elusimicrobia	Elusimicrobiales	Elusimicrobiaceae		0.1198	-0.0324173	0.0437985	-0.740146	0.782562	-0.364336	0.693782	-0.525145	0.81245	1.00851	0.677682	1.48818	0.241318	0.110919	0.0400449	2.76986	0.00695294	0.170797	0.0642533	2.65819	0.0225569
Proteobacteria	Gammaproteobacteria	Enterobacteriales	Enterobacteriaceae		0.1568	-0.0107204	0.0381634	-0.280908	0.884389	-0.387964	0.703286	-0.551645	0.81245	0.919514	0.673372	1.36554	0.241318	0.113049	0.0400136	2.82527	0.00691673	0.175981	0.0639553	2.75162	0.0225569
Firmicutes	Erysipelotrichia	Erysipelotrichales	Erysipelotrichaceae		0.1568	-0.024621	0.0402902	-0.61109	0.782562	-0.411332	0.70222	-0.58576	0.81245	0.854492	0.674898	1.26611	0.241318	0.113175	0.0399772	2.83098	0.00691673	0.179353	0.0649884	2.75976	0.0225569
Bacteroidetes	Bacteroidia	Bacteroidales	F082		0.1281	-0.00899311	0.0400272	-0.224675	0.884389	-0.372431	0.701686	-0.530765	0.81245	0.919193	0.67377	1.36425	0.241318	0.111943	0.0401259	2.7898	0.00691673	0.175418	0.0636692	2.75514	0.0225569
Firmicutes	Clostridia	Clostridiales	Family XIII		0.1263	-0.0216456	0.0419977	-0.515401	0.849527	-0.43417	0.710547	-0.611037	0.81245	0.903357	0.667707	1.35292	0.241318	0.110409	0.0401728	2.74836	0.00711884	0.170694	0.0640623	2.6645	0.0225569
Fibrobacteres	Fibrobacteria	Fibrobacterales	Fibrobacteraceae		0.1202	-0.0548417	0.0383241	-1.431	0.669428	-0.231437	0.696414	-0.332326	0.81245	0.882831	0.661815	1.33395	0.241318	0.11584	0.0398541	2.90661	0.00691673	0.169551	0.0657872	2.57726	0.0234947
Epsilonbacteraeota	Campylobacteria	Campylobacterales	Helicobacteraceae		0.138	0.0193018	0.0394517	0.489251	0.851526	-0.348633	0.705045	-0.494484	0.81245	0.865762	0.675211	1.28221	0.241318	0.11398	0.0400975	2.84258	0.00691673	0.175095	0.0634934	2.75768	0.0225569
Firmicutes	Clostridia	Clostridiales	Lachnospiraceae		0.1225	-0.0833338	0.040146	-2.07577	0.36585	-0.308176	0.667484	-0.461699	0.81245	0.831207	0.644799	1.2891	0.241318	0.108217	0.0397403	2.7231	0.0072401	0.161243	0.0646946	2.49237	0.02498
Firmicutes	Bacilli	Lactobacillales	Lactobacillaceae		0.0809	-0.0522641	0.0387912	-1.34732	0.669428	-0.243387	0.680837	-0.357482	0.81245	0.82492	0.656259	1.257	0.241318	0.111423	0.0399016	2.79245	0.00691673	0.176951	0.0650552	2.72002	0.0225569
Bacteroidetes	Bacteroidia	Bacteroidales	M2PB4-65 termite group		0.2643	0.0501411	0.0420279	1.19304	0.720194	-0.223667	0.710559	-0.314775	0.81245	0.872961	0.668505	1.30584	0.241318	0.116312	0.039954	2.91114	0.00691673	0.182528	0.0650387	2.80645	0.0225569
Bacteroidetes	Bacteroidia	Bacteroidales	Marinifilaceae		0.14	0.0257571	0.0393442	0.65466	0.782562	-0.331244	0.705543	-0.469488	0.81245	0.8435	0.676643	1.2466	0.241318	0.114667	0.0401063	2.85907	0.00691673	0.174667	0.0634666	2.75211	0.0225569
Euryarchaeota	Methanobacteria	Methanobacteriales	Methanobacteriaceae		0.1241	-0.00413525	0.0398306	-0.103821	0.917408	-0.376868	0.702089	-0.53678	0.81245	0.900302	0.671596	1.34054	0.241318	0.112263	0.0401598	2.79542	0.00691673	0.174626	0.0639158	2.73213	0.0225569
Euryarchaeota	Thermoplasmata	Methanomassiliicoccales	Methanomethylophilaceae		0.115	0.0126588	0.0393635	0.321587	0.884389	-0.347276	0.703155	-0.493883	0.81245	0.920343	0.669492	1.37469	0.241318	0.113655	0.0400569	2.83733	0.00691673	0.175693	0.0643676	2.72953	0.0225569
Bacteroidetes	Bacteroidia	Bacteroidales	Muribaculaceae		0.1398	-0.016204	0.0388671	-0.416908	0.861843	-0.372153	0.698682	-0.532651	0.81245	0.894772	0.668879	1.33772	0.241318	0.113521	0.0400344	2.83558	0.00691673	0.173715	0.0641916	2.70619	0.0225569
Lentisphaerae	Oligosphaeria	Oligosphaerales	Oligosphaeraceae		0.1142	0.0116141	0.0401843	0.28902	0.884389	-0.397859	0.705611	-0.56385	0.81245	0.917133	0.670162	1.36852	0.241318	0.113164	0.0400372	2.82646	0.00691673	0.173541	0.0641562	2.70498	0.0225569
Bacteroidetes	Bacteroidia	Bacteroidales	p-251-o5		0.1378	-0.0346531	0.0391725	-0.884626	0.782562	-0.322979	0.695974	-0.464067	0.81245	0.879699	0.665818	1.32123	0.241318	0.114535	0.0399914	2.864	0.00691673	0.172188	0.0643982	2.6738	0.0225569
Bacteroidetes	Bacteroidia	Bacteroidales	p-2534-18B5 gut group		0.2029	-0.0655891	0.0393077	-1.66861	0.663208	-0.243938	0.689402	-0.353839	0.81245	0.786946	0.662489	1.18786	0.24817	0.118972	0.0399773	2.97598	0.00691673	0.166031	0.0638125	2.60186	0.0228228
Proteobacteria	Deltaproteobacteria	Myxococcales	P3OB-42		0.1443	-0.0478372	0.0411515	-1.16247	0.720194	-0.466687	0.701076	-0.665673	0.81245	0.92139	0.665858	1.38376	0.241318	0.113819	0.0398898	2.85333	0.00691673	0.181081	0.065265	2.77455	0.0225569
Proteobacteria	Alphaproteobacteria	Paracaedibacterales	Paracaedibacteraceae		0.1301	-0.0265222	0.0408394	-0.649428	0.782562	-0.433258	0.70379	-0.615606	0.81245	0.935691	0.664767	1.40755	0.241318	0.115561	0.0402263	2.87277	0.00691673	0.173774	0.0641404	2.70927	0.0225569
Proteobacteria	Gammaproteobacteria	Pasteurellales	Pasteurellaceae		0.168	-0.0402618	0.0397512	-1.01285	0.760407	-0.429467	0.702608	-0.611247	0.81245	0.984666	0.673494	1.46203	0.241318	0.113653	0.0399099	2.84773	0.00691673	0.17271	0.0650691	2.65425	0.0228228
Firmicutes	Clostridia	Clostridiales	Peptococcaceae		0.0873	-0.0461875	0.0429032	-1.07655	0.720194	-0.301569	0.708958	-0.42537	0.81245	0.822554	0.676013	1.21677	0.241318	0.109366	0.0400072	2.73366	0.0072401	0.162123	0.0641593	2.52688	0.0239941
Firmicutes	Clostridia	Clostridiales	Peptostreptococcaceae		0.1517	-0.123662	0.0401917	-3.07679	0.133764	-0.064574	0.695134	-0.0928943	0.929034	0.727156	0.659603	1.10241	0.274495	0.106892	0.0392329	2.72454	0.0072401	0.14882	0.0616385	2.4144	0.0286642
Planctomycetes	Planctomycetacia	Pirellulales	Pirellulaceae		0.2227	0.0649279	0.0420201	1.54516	0.663208	-0.528729	0.696159	-0.759495	0.81245	1.04392	0.662765	1.5751	0.241318	0.12765	0.0408528	3.12462	0.00691673	0.174662	0.0652395	2.67723	0.0225569
Bacteroidetes	Bacteroidia	Bacteroidales	Prevotellaceae		0.1374	-0.0105962	0.0404457	-0.261987	0.884389	-0.373801	0.69934	-0.534505	0.81245	0.900509	0.669482	1.34508	0.241318	0.113781	0.040101	2.83736	0.00691673	0.175552	0.064475	2.72279	0.0225569
Verrucomicrobia	Verrucomicrobiae	Opitutales	Puniceicoccaceae		0.2144	-0.0967847	0.0404266	-2.39408	0.24652	-0.0633396	0.707313	-0.0895497	0.929034	0.824728	0.664056	1.24196	0.241318	0.111277	0.0395088	2.81651	0.00691673	0.178477	0.0649611	2.74744	0.0225569
Kiritimatiellaeota	Kiritimatiellae	WCHB1-41	RFP12		0.1497	0.0584912	0.0431136	1.35668	0.669428	-0.512335	0.694093	-0.738135	0.81245	0.873913	0.655607	1.33298	0.241318	0.11156	0.0399012	2.79591	0.00691673	0.158336	0.0673201	2.35198	0.0316997
Bacteroidetes	Bacteroidia	Bacteroidales	Rikenellaceae		0.2171	0.0641205	0.042073	1.52403	0.663208	-0.159012	0.720918	-0.220568	0.873213	1.00291	0.674717	1.48642	0.241318	0.112377	0.0397964	2.8238	0.00691673	0.191427	0.0647553	2.95616	0.0225569
Firmicutes	Clostridia	Clostridiales	Ruminococcaceae		0.126	-0.0191111	0.04064	-0.470254	0.851526	-0.408144	0.703268	-0.580354	0.81245	0.867347	0.673522	1.28778	0.241318	0.1122	0.0400237	2.80333	0.00691673	0.17314	0.0643103	2.69225	0.0225569
Spirochaetes	Spirochaetia	Spirochaetales	Spirochaetaceae		0.1738	-0.0334357	0.0399624	-0.836679	0.782562	-0.408889	0.702056	-0.582417	0.81245	0.904774	0.670068	1.35027	0.241318	0.116553	0.0400403	2.91089	0.00691673	0.176877	0.0659273	2.68291	0.0225569
Firmicutes	Bacilli	Bacillales	Staphylococcaceae		0.1569	0.0434843	0.0402513	1.08032	0.720194	-0.361451	0.705414	-0.512395	0.81245	0.902016	0.672742	1.34081	0.241318	0.112465	0.0399079	2.81811	0.00691673	0.169417	0.062949	2.69133	0.0225569
Firmicutes	Bacilli	Lactobacillales	Streptococcaceae		0.1586	-0.0171102	0.0391164	-0.437419	0.861843	-0.372927	0.700273	-0.532546	0.81245	0.899796	0.669584	1.34381	0.241318	0.116198	0.040672	2.85697	0.00691673	0.175173	0.0642071	2.72825	0.0225569
Proteobacteria	Gammaproteobacteria	Aeromonadales	Succinivibrionaceae		0.0872	-0.0321291	0.038061	-0.844148	0.782562	-0.383285	0.693513	-0.552671	0.81245	0.921493	0.663548	1.38874	0.241318	0.11297	0.0399578	2.82723	0.00691673	0.174267	0.0648912	2.68553	0.0225569
Bacteroidetes	Bacteroidia	Bacteroidales	Tannerellaceae		0.1427	-0.0306844	0.038665	-0.793597	0.782562	-0.353563	0.695466	-0.508382	0.81245	0.895563	0.665747	1.3452	0.241318	0.114796	0.0400569	2.86583	0.00691673	0.171657	0.0640618	2.67955	0.0225569
Firmicutes	Negativicutes	Selenomonadales	Veillonellaceae		0.135	-0.0304293	0.0389467	-0.781306	0.782562	-0.414567	0.700065	-0.592183	0.81245	0.915003	0.667316	1.37117	0.241318	0.113618	0.0399633	2.84306	0.00691673	0.173207	0.0645581	2.68297	0.0225569
Lentisphaerae	Lentisphaeria	Victivallales	Victivallaceae		0.1019	-0.0139365	0.0401646	-0.346985	0.884389	-0.356375	0.70362	-0.506488	0.81245	0.84992	0.687343	1.23653	0.241318	0.112099	0.0400198	2.80108	0.00691673	0.174997	0.0634155	2.75953	0.0225569
GENUS
Phylum	Class	Order	Family	Genus	shapiro p-value	β.Abundance	SD.Abundance	tval.Abundance	P.Abundance	β.poly(age,1)	SD.poly(age,1)	tval.poly(age,1)	P.poly(age,1)	β.poly(age,2)	SD.poly(age,2)	tval.poly(age,2)	P.poly(age,2)	β.TimeDay	SD.TimeDay	tval.TimeDay	P.TimeDay	β.TimeAssay	SD.TimeAssay	tval.TimeAssay	P.TimeAssay
Firmicutes	Erysipelotrichia	Erysipelotrichales	Erysipelotrichaceae	[Anaerorhabdus] furcosa group	0.334	0.0681853	0.0391182	1.74306	0.477507	-0.247496	0.688601	-0.359418	0.769945	0.998696	0.660226	1.51266	0.234746	0.110333	0.0397823	2.77342	0.00704951	0.177988	0.0627813	2.83505	0.0237694
Firmicutes	Clostridia	Clostridiales	Family XIII	[Eubacterium] brachy group	0.1064	-0.0109881	0.0411182	-0.267233	0.960634	-0.410622	0.712941	-0.575955	0.753097	0.92727	0.675864	1.37198	0.234746	0.111805	0.0401527	2.7845	0.00704951	0.174364	0.063856	2.73058	0.0237694
Firmicutes	Clostridia	Clostridiales	Ruminococcaceae	[Eubacterium] coprostanoligenes group	0.1672	0.0200028	0.0398113	0.502439	0.854615	-0.373081	0.699011	-0.533726	0.753097	0.926205	0.669644	1.38313	0.234746	0.113282	0.0400172	2.83083	0.00704951	0.171809	0.0641299	2.67908	0.0237694
Firmicutes	Clostridia	Clostridiales	Lachnospiraceae	[Eubacterium] eligens group	0.1643	0.0206481	0.0404465	0.510503	0.854615	-0.343238	0.700874	-0.489729	0.753097	0.919546	0.668984	1.37454	0.234746	0.113666	0.040052	2.83795	0.00704951	0.177957	0.0638757	2.78599	0.0237694
Firmicutes	Clostridia	Clostridiales	Lachnospiraceae	[Eubacterium] hallii group	0.1085	-0.0247259	0.0411804	-0.600428	0.843491	-0.399747	0.704698	-0.56726	0.753097	0.90548	0.672407	1.34662	0.234746	0.110744	0.0400997	2.76172	0.00705291	0.170359	0.0639603	2.66351	0.0237694
Firmicutes	Clostridia	Clostridiales	Family XIII	[Eubacterium] nodatum group	0.112	-0.0260768	0.0402239	-0.648292	0.842652	-0.452947	0.710372	-0.637619	0.753097	0.962725	0.674712	1.42687	0.234746	0.11147	0.0400417	2.78383	0.00704951	0.172158	0.0643087	2.67705	0.0237694
Firmicutes	Clostridia	Clostridiales	Lachnospiraceae	[Eubacterium] ruminantium group	0.1599	-0.0644861	0.0397177	-1.62361	0.477507	-0.493444	0.700585	-0.704332	0.753097	0.835741	0.667917	1.25127	0.234746	0.112336	0.0397786	2.82402	0.00704951	0.16788	0.0655828	2.55981	0.0237694
Firmicutes	Clostridia	Clostridiales	Lachnospiraceae	[Eubacterium] ventriosum group	0.0826	-0.0511362	0.0393565	-1.29931	0.608179	-0.353187	0.68835	-0.513093	0.753097	0.814087	0.664771	1.22461	0.234808	0.109497	0.0399962	2.73768	0.0072357	0.172358	0.065523	2.6305	0.0237694
Firmicutes	Clostridia	Clostridiales	Lachnospiraceae	[Ruminococcus] gauvreauii group	0.1277	-0.0471732	0.0428922	-1.09981	0.680138	-0.543965	0.718121	-0.757485	0.753097	0.935219	0.672759	1.39013	0.234746	0.112821	0.0398969	2.82782	0.00704951	0.164083	0.064432	2.54661	0.0237694
Firmicutes	Clostridia	Clostridiales	Lachnospiraceae	[Ruminococcus] gnavus group	0.1084	0.0326474	0.0379965	0.85922	0.796564	-0.337269	0.700402	-0.481537	0.753097	0.863552	0.670014	1.28886	0.234746	0.106505	0.0405045	2.62945	0.00921434	0.176105	0.0630106	2.79485	0.0237694
Firmicutes	Clostridia	Clostridiales	Lachnospiraceae	[Ruminococcus] torques group	0.1456	0.0198787	0.0397377	0.500248	0.854615	-0.294142	0.716463	-0.410547	0.753097	0.848278	0.677849	1.25142	0.234746	0.115764	0.040584	2.85245	0.00704951	0.174634	0.063284	2.75953	0.0237694
Firmicutes	Clostridia	Clostridiales	Lachnospiraceae	Acetitomaculum	0.1782	-0.0823711	0.0417978	-1.9707	0.477507	-0.332227	0.674609	-0.492472	0.753097	0.880715	0.649088	1.35685	0.234746	0.111225	0.0397304	2.79949	0.00704951	0.158321	0.062455	2.53497	0.0237694
Actinobacteria	Coriobacteriia	Coriobacteriales	Eggerthellaceae	Adlercreutzia	0.1237	-0.00410265	0.0391048	-0.104914	0.977676	-0.376087	0.70155	-0.53608	0.753097	0.903524	0.670572	1.34739	0.234746	0.112411	0.0401393	2.80053	0.00704951	0.17524	0.063857	2.74425	0.0237694
Firmicutes	Clostridia	Clostridiales	Lachnospiraceae	Agathobacter	0.1285	-0.0217859	0.0391556	-0.556395	0.848783	-0.416092	0.702951	-0.591922	0.753097	0.92052	0.667382	1.3793	0.234746	0.110653	0.0401969	2.75279	0.00710513	0.175104	0.0642496	2.72537	0.0237694
Verrucomicrobia	Verrucomicrobiae	Verrucomicrobiales	Akkermansiaceae	Akkermansia	0.1245	-0.00411184	0.039055	-0.105283	0.977676	-0.377157	0.702379	-0.536971	0.753097	0.900336	0.672102	1.33958	0.234746	0.112589	0.040035	2.81227	0.00704951	0.175619	0.0639656	2.74552	0.0237694
Bacteroidetes	Bacteroidia	Bacteroidales	Rikenellaceae	Alistipes	0.1416	0.026587	0.0393802	0.675137	0.842652	-0.328726	0.705447	-0.465983	0.753097	0.84113	0.6766	1.24317	0.234746	0.114651	0.040096	2.85941	0.00704951	0.174519	0.0634558	2.75024	0.0237694
Bacteroidetes	Bacteroidia	Bacteroidales	Prevotellaceae	Alloprevotella	0.3683	-0.0729011	0.0407843	-1.78748	0.477507	-0.134898	0.718538	-0.187739	0.869773	0.834591	0.671776	1.24237	0.234746	0.120905	0.0398486	3.03411	0.00704951	0.179389	0.0661336	2.71253	0.0237694
Proteobacteria	Alphaproteobacteria	Rhodospirillales	NA	Alphaproteobacteria bacterium canine oral taxon 081	0.1117	-0.0663464	0.0405446	-1.63638	0.477507	-0.588281	0.722552	-0.814172	0.753097	0.924169	0.680171	1.35873	0.234746	0.121041	0.0399187	3.03218	0.00704951	0.17042	0.0650884	2.61829	0.0237694
Tenericutes	Mollicutes	Anaeroplasmatales	Anaeroplasmataceae	Anaeroplasma	0.1178	-0.0234054	0.0386076	-0.606239	0.843491	-0.398457	0.700456	-0.568854	0.753097	0.909793	0.66841	1.36113	0.234746	0.113126	0.0399826	2.82939	0.00704951	0.174282	0.0642101	2.71424	0.0237694
Firmicutes	Clostridia	Clostridiales	Lachnospiraceae	Anaerosporobacter	0.2601	-0.0494352	0.0389384	-1.26958	0.612566	-0.336175	0.70478	-0.476993	0.753097	0.901155	0.671189	1.34263	0.234746	0.114356	0.0398543	2.86935	0.00704951	0.169456	0.0650718	2.60414	0.0237694
Firmicutes	Clostridia	Clostridiales	Lachnospiraceae	Anaerostipes	0.1039	-0.0239176	0.0423198	-0.565164	0.848783	-0.432736	0.710185	-0.609328	0.753097	0.906298	0.673982	1.34469	0.234746	0.111776	0.0400144	2.79338	0.00704951	0.171344	0.0638913	2.68181	0.0237694
Firmicutes	Negativicutes	Selenomonadales	Veillonellaceae	Anaerovibrio	0.1266	0.000182615	0.0393308	0.00464305	0.997559	-0.376722	0.702443	-0.536302	0.753097	0.904455	0.671117	1.34769	0.234746	0.112706	0.0400143	2.81665	0.00704951	0.17519	0.063907	2.74134	0.0237694
Firmicutes	Clostridia	Clostridiales	Family XIII	Anaerovorax	0.1431	0.0224257	0.0412405	0.543779	0.848783	-0.325885	0.715261	-0.455617	0.753097	0.901766	0.673354	1.33922	0.234746	0.11362	0.0399955	2.84082	0.00704951	0.178533	0.0643143	2.77594	0.0237694
Proteobacteria	Alphaproteobacteria	Rhodospirillales	NA	Azospirillum sp. 47_25	0.1884	-0.0263846	0.0408875	-0.645299	0.842652	-0.43148	0.707173	-0.610149	0.753097	0.968975	0.678537	1.42804	0.234746	0.110583	0.0401903	2.75149	0.00710513	0.175316	0.0645445	2.7162	0.0237694
Bacteroidetes	Bacteroidia	Bacteroidales	Bacteroidaceae	Bacteroides	0.1395	0.025762	0.0393571	0.65457	0.842652	-0.330904	0.705489	-0.469043	0.753097	0.842438	0.676805	1.24473	0.234746	0.114551	0.0400939	2.85708	0.00704951	0.174571	0.063458	2.75096	0.0237694
Actinobacteria	Actinobacteria	Bifidobacteriales	Bifidobacteriaceae	Bifidobacterium	0.1181	0.0152391	0.0380345	0.400665	0.882588	-0.39529	0.70309	-0.562218	0.753097	0.870272	0.673737	1.29171	0.234746	0.113201	0.0400334	2.82767	0.00704951	0.173465	0.0635712	2.72868	0.0237694
Proteobacteria	Deltaproteobacteria	Desulfovibrionales	Desulfovibrionaceae	Bilophila	0.1732	0.0353691	0.0390063	0.906753	0.796564	-0.382072	0.704836	-0.542072	0.753097	0.970394	0.67687	1.43365	0.234746	0.116508	0.0401483	2.90193	0.00704951	0.173823	0.0635367	2.7358	0.0237694
Firmicutes	Clostridia	Clostridiales	Lachnospiraceae	Blautia	0.1503	-0.0295344	0.039308	-0.751357	0.837749	-0.448371	0.708862	-0.632522	0.753097	0.963744	0.676691	1.4242	0.234746	0.111225	0.0400349	2.77819	0.00704951	0.172019	0.0642978	2.67536	0.0237694
Spirochaetes	Brachyspirae	Brachyspirales	Brachyspiraceae	Brachyspira	0.195	-0.0905709	0.039266	-2.3066	0.477507	-0.577461	0.702008	-0.822586	0.753097	0.880244	0.66569	1.3223	0.234746	0.105529	0.0397053	2.65781	0.00855525	0.165286	0.0654774	2.52432	0.0244539
WPS-2	Burkholderiales bacterium Beta_02	Burkholderiales bacterium Beta_02	Burkholderiales bacterium Beta_02	Burkholderiales bacterium Beta_02	0.1217	0.00546507	0.0403767	0.135352	0.977676	-0.375869	0.701309	-0.535954	0.753097	0.908091	0.670703	1.35394	0.234746	0.112772	0.0400198	2.8179	0.00704951	0.174345	0.0640829	2.72062	0.0237694
Firmicutes	Clostridia	Clostridiales	Ruminococcaceae	Butyricicoccus	0.1265	0.000118864	0.0388047	0.00306313	0.997559	-0.376914	0.705247	-0.534443	0.753097	0.904113	0.673023	1.34336	0.234746	0.112687	0.040026	2.81535	0.00704951	0.175193	0.0637572	2.74782	0.0237694
Bacteroidetes	Bacteroidia	Bacteroidales	Marinifilaceae	Butyricimonas	0.14	0.0257571	0.0393442	0.65466	0.842652	-0.331244	0.705543	-0.469488	0.753097	0.8435	0.676643	1.2466	0.234746	0.114667	0.0401063	2.85907	0.00704951	0.174667	0.0634666	2.75211	0.0237694
Firmicutes	Clostridia	Clostridiales	Lachnospiraceae	Butyrivibrio	0.2236	-0.0879751	0.040968	-2.14741	0.477507	-0.618066	0.718967	-0.859658	0.753097	0.845443	0.67855	1.24596	0.234746	0.108156	0.0396422	2.7283	0.00736638	0.154752	0.0635136	2.43651	0.0275055
Firmicutes	Clostridia	Clostridiales	Ruminococcaceae	CAG-352	0.099	-0.0584222	0.0395755	-1.47622	0.515799	-0.468912	0.699578	-0.67028	0.753097	0.849195	0.666962	1.27323	0.234746	0.110195	0.0398583	2.76467	0.00705291	0.165949	0.0637836	2.60175	0.0237694
Epsilonbacteraeota	Campylobacteria	Campylobacterales	Campylobacteraceae	Campylobacter	0.1262	0.00804275	0.0390433	0.205996	0.966797	-0.367053	0.703009	-0.522117	0.753097	0.894224	0.67213	1.33043	0.234746	0.113207	0.0401131	2.82218	0.00704951	0.175588	0.0636701	2.75777	0.0237694
Cyanobacteria	Melainabacteria	Gastranaerophilales	Candidatus Melainabacteria bacterium MEL.A1	Candidatus Melainabacteria bacterium MEL.A1	0.1109	0.0252804	0.0398885	0.633777	0.843491	-0.320601	0.709017	-0.452177	0.753097	0.874502	0.672624	1.30014	0.234746	0.111299	0.0400274	2.78058	0.00704951	0.179948	0.063884	2.8168	0.0237694
Euryarchaeota	Thermoplasmata	Methanomassiliicoccales	Methanomethylophilaceae	Candidatus Methanomethylophilus	0.1199	0.00977732	0.0395969	0.246921	0.963599	-0.368984	0.700782	-0.526532	0.753097	0.914455	0.670497	1.36385	0.234746	0.112617	0.0400141	2.81445	0.00704951	0.175187	0.0639143	2.74097	0.0237694
Euryarchaeota	Thermoplasmata	Methanomassiliicoccales	Methanomethylophilaceae	Candidatus Methanoplasma	0.1606	-0.0226561	0.0391136	-0.579238	0.847448	-0.397576	0.704246	-0.564541	0.753097	0.878759	0.673037	1.30566	0.234746	0.112683	0.0399871	2.81799	0.00704951	0.174457	0.0631665	2.76186	0.0237694
Firmicutes	Clostridia	Clostridiales	Ruminococcaceae	Candidatus Soleaferrea	0.1863	0.0332501	0.0398759	0.83384	0.796564	-0.32535	0.717635	-0.453365	0.753097	0.931724	0.678179	1.37386	0.234746	0.114096	0.0399432	2.85646	0.00704951	0.178228	0.0641863	2.77673	0.0237694
Firmicutes	Clostridia	Clostridiales	Ruminococcaceae	Caproiciproducens	0.1464	-0.0194113	0.0411025	-0.472265	0.860065	-0.324005	0.705183	-0.459463	0.753097	0.976384	0.684698	1.42601	0.234746	0.111584	0.0400602	2.7854	0.00704951	0.17492	0.0637635	2.74326	0.0237694
Firmicutes	Erysipelotrichia	Erysipelotrichales	Erysipelotrichaceae	Catenisphaera	0.0664	0.0433511	0.0380884	1.13817	0.680138	-0.299127	0.69887	-0.428016	0.753097	0.903768	0.666207	1.35659	0.234746	0.112095	0.0399093	2.80875	0.00704951	0.170816	0.0632323	2.70141	0.0237694
Firmicutes	Clostridia	Clostridiales	Lachnospiraceae	Cellulosilyticum	0.1035	-0.0639211	0.0379633	-1.68376	0.477507	-0.255981	0.690666	-0.37063	0.769945	0.902084	0.659493	1.36785	0.234746	0.117199	0.0398217	2.94309	0.00704951	0.172141	0.0648675	2.65373	0.0237694
Verrucomicrobia	Verrucomicrobiae	Opitutales	Puniceicoccaceae	Cerasicoccus	0.231	-0.0795759	0.0402158	-1.97872	0.477507	-0.103515	0.68524	-0.151064	0.892854	0.82291	0.651797	1.26252	0.234746	0.115866	0.0396973	2.91873	0.00704951	0.179037	0.0662613	2.70198	0.0237694
Firmicutes	Clostridia	Clostridiales	Christensenellaceae	Christensenellaceae R-7 group	0.1013	-0.0275369	0.0398506	-0.691003	0.842652	-0.409756	0.701492	-0.584121	0.753097	0.886517	0.669163	1.32481	0.234746	0.108732	0.0403764	2.69295	0.00784947	0.175736	0.0637258	2.75769	0.0237694
Firmicutes	Clostridia	Clostridiales	Clostridiales vadinBB60 group	Clostridiales bacterium enrichment culture clone 06-1235251-67	0.1238	0.0214904	0.0419022	0.512871	0.854615	-0.410402	0.704144	-0.582838	0.753097	0.929418	0.671405	1.38429	0.234746	0.110605	0.0401867	2.75227	0.00710513	0.171701	0.0640447	2.68095	0.0237694
Firmicutes	Clostridia	Clostridiales	Clostridiaceae 1	Clostridium sensu stricto 1	0.1541	-0.0919115	0.0404628	-2.27151	0.477507	-0.167852	0.707543	-0.237232	0.836531	0.796735	0.669556	1.18995	0.242037	0.111739	0.039553	2.82505	0.00704951	0.167831	0.0624316	2.68824	0.0237694
Cyanobacteria	Melainabacteria	Gastranaerophilales	Clostridium sp. CAG:306	Clostridium sp. CAG:306	0.1229	0.00952549	0.041906	0.227306	0.964094	-0.390673	0.704305	-0.554693	0.753097	0.930898	0.68115	1.36666	0.234746	0.113307	0.0400424	2.82969	0.00704951	0.175529	0.0640662	2.73981	0.0237694
Firmicutes	Clostridia	Clostridiales	Lachnospiraceae	Coprococcus 1	0.1388	0.0103514	0.0400359	0.258553	0.960731	-0.356417	0.70664	-0.504382	0.753097	0.886054	0.674745	1.31317	0.234746	0.114398	0.0404748	2.82639	0.00704951	0.175356	0.063932	2.74286	0.0237694
Firmicutes	Clostridia	Clostridiales	Lachnospiraceae	Coprococcus 2	0.1305	-0.0332318	0.0401835	-0.827003	0.796564	-0.415211	0.702523	-0.591028	0.753097	0.903477	0.670137	1.3482	0.234746	0.115021	0.0399596	2.87844	0.00704951	0.176768	0.0656029	2.69451	0.0237694
Firmicutes	Clostridia	Clostridiales	Lachnospiraceae	Coprococcus 3	0.1582	-0.0403423	0.0427931	-0.94273	0.791328	-0.467369	0.701611	-0.666137	0.753097	0.938407	0.660665	1.4204	0.234746	0.11047	0.0399893	2.7625	0.00705291	0.16609	0.0636657	2.60878	0.0237694
Firmicutes	Clostridia	Clostridiales	Defluviitaleaceae	Defluviitaleaceae UCG-011	0.1617	-0.0339493	0.039507	-0.859323	0.796564	-0.340015	0.7088	-0.479705	0.753097	0.831303	0.678127	1.22588	0.234808	0.113767	0.0399871	2.8451	0.00704951	0.177156	0.0626947	2.82569	0.0237694
Proteobacteria	Deltaproteobacteria	Desulfovibrionales	Desulfovibrionaceae	Desulfovibrio	0.1548	-0.071512	0.0392737	-1.82086	0.477507	-0.44745	0.685846	-0.652405	0.753097	0.964994	0.656004	1.47102	0.234746	0.111868	0.0397421	2.81485	0.00704951	0.167686	0.0652539	2.56974	0.0237694
Bacteroidetes	Bacteroidia	Bacteroidales	Rikenellaceae	dgA-11 gut group	0.1305	-0.00449892	0.0416495	-0.108019	0.977676	-0.388796	0.709769	-0.547777	0.753097	0.913912	0.677274	1.3494	0.234746	0.112611	0.0400151	2.81422	0.00704951	0.174566	0.0639647	2.7291	0.0237694
Firmicutes	Clostridia	Clostridiales	Lachnospiraceae	Dorea	0.1517	0.0336536	0.0392986	0.856357	0.796564	-0.29877	0.702585	-0.425245	0.753097	0.831191	0.672819	1.23539	0.234808	0.11513	0.0400922	2.87163	0.00704951	0.174508	0.0632361	2.75963	0.0237694
Actinobacteria	Coriobacteriia	Coriobacteriales	Eggerthellaceae	Eggerthella	0.1593	0.0360256	0.0392067	0.918863	0.794866	-0.314486	0.704756	-0.446234	0.753097	0.813911	0.676886	1.20243	0.240514	0.115239	0.0400501	2.87737	0.00704951	0.174113	0.0633393	2.7489	0.0237694
Elusimicrobia	Elusimicrobia	Elusimicrobiales	Elusimicrobiaceae	Elusimicrobium	0.1198	-0.0324173	0.0437985	-0.740146	0.839334	-0.364336	0.693782	-0.525145	0.753097	1.00851	0.677682	1.48818	0.234746	0.110919	0.0400449	2.76986	0.00704951	0.170797	0.0642533	2.65819	0.0237694
Firmicutes	Erysipelotrichia	Erysipelotrichales	Erysipelotrichaceae	Erysipelatoclostridium	0.1858	-0.0274967	0.0394461	-0.697071	0.842652	-0.42246	0.700338	-0.603222	0.753097	0.935246	0.666052	1.40416	0.234746	0.115021	0.040045	2.87229	0.00704951	0.177694	0.0651011	2.7295	0.0237694
Firmicutes	Erysipelotrichia	Erysipelotrichales	Erysipelotrichaceae	Erysipelotrichaceae UCG-003	0.1218	0.0283148	0.0395768	0.715439	0.842652	-0.3506	0.707797	-0.49534	0.753097	0.881259	0.67396	1.30758	0.234746	0.113953	0.0400143	2.84781	0.00704951	0.177413	0.0632714	2.80401	0.0237694
Firmicutes	Erysipelotrichia	Erysipelotrichales	Erysipelotrichaceae	Erysipelotrichaceae UCG-004	0.1415	-0.0147516	0.0403211	-0.365854	0.903685	-0.385178	0.701382	-0.54917	0.753097	0.863748	0.679376	1.27138	0.234746	0.112406	0.0400126	2.80927	0.00704951	0.17789	0.0642574	2.7684	0.0237694
Proteobacteria	Gammaproteobacteria	Enterobacteriales	Enterobacteriaceae	Escherichia-Shigella	0.1607	-0.0121464	0.0381412	-0.318457	0.934261	-0.388804	0.703308	-0.552822	0.753097	0.921319	0.673376	1.36821	0.234746	0.113182	0.0400174	2.82833	0.00704951	0.176059	0.0639734	2.75206	0.0237694
Firmicutes	Clostridia	Clostridiales	Ruminococcaceae	Faecalibacterium	0.133	0.0180824	0.0388464	0.465485	0.860065	-0.341626	0.706143	-0.483792	0.753097	0.865297	0.675329	1.2813	0.234746	0.113366	0.0400474	2.8308	0.00704951	0.175379	0.0633174	2.76984	0.0237694
Firmicutes	Clostridia	Clostridiales	Family XIII	Family XIII AD3011 group	0.1862	-0.0462193	0.0398774	-1.15903	0.669748	-0.43897	0.702081	-0.625242	0.753097	0.872862	0.669132	1.30447	0.234746	0.108842	0.0399896	2.72174	0.00736638	0.169882	0.0625963	2.71393	0.0237694
Firmicutes	Clostridia	Clostridiales	Family XIII	Family XIII UCG-001	0.1548	-0.0312842	0.0403112	-0.776068	0.831544	-0.375032	0.695979	-0.538855	0.753097	0.890747	0.666483	1.33649	0.234746	0.112622	0.0399714	2.81757	0.00704951	0.171681	0.0650479	2.6393	0.0237694
Fibrobacteres	Fibrobacteria	Fibrobacterales	Fibrobacteraceae	Fibrobacter	0.1202	-0.0548417	0.0383241	-1.431	0.548001	-0.231437	0.696414	-0.332326	0.784186	0.882831	0.661815	1.33395	0.234746	0.11584	0.0398541	2.90661	0.00704951	0.169551	0.0657872	2.57726	0.0237694
Firmicutes	Clostridia	Clostridiales	Ruminococcaceae	Flavonifractor	0.1417	-0.0199762	0.040969	-0.487592	0.854615	-0.415612	0.706323	-0.588417	0.753097	0.92127	0.67121	1.37255	0.234746	0.109723	0.0403145	2.72167	0.00736638	0.172896	0.0632503	2.73352	0.0237694
Firmicutes	Clostridia	Clostridiales	Lachnospiraceae	Fusicatenibacter	0.1207	-0.00316908	0.0408222	-0.0776312	0.978405	-0.384911	0.709015	-0.542881	0.753097	0.90725	0.671893	1.35029	0.234746	0.112687	0.0400137	2.81621	0.00704951	0.174884	0.0638554	2.73874	0.0237694
Firmicutes	Clostridia	Clostridiales	Ruminococcaceae	GCA-900066225	0.1243	-0.0184448	0.0408386	-0.451651	0.863859	-0.413036	0.706055	-0.584991	0.753097	0.918875	0.670997	1.36942	0.234746	0.11131	0.0401112	2.77504	0.00704951	0.170666	0.0645067	2.64571	0.0237694
Epsilonbacteraeota	Campylobacteria	Campylobacterales	Helicobacteraceae	Helicobacter	0.138	0.0193018	0.0394517	0.489251	0.854615	-0.348633	0.705045	-0.494484	0.753097	0.865762	0.675211	1.28221	0.234746	0.11398	0.0400975	2.84258	0.00704951	0.175095	0.0634934	2.75768	0.0237694
Firmicutes	Clostridia	Clostridiales	Lachnospiraceae	Hungatella	0.1143	0.0424842	0.0379491	1.1195	0.680138	-0.295969	0.700971	-0.422227	0.753097	0.824345	0.670831	1.22884	0.234808	0.108601	0.0400279	2.71313	0.00749591	0.174983	0.0626341	2.79373	0.0237694
Firmicutes	Clostridia	Clostridiales	Ruminococcaceae	Hydrogenoanaerobacterium	0.158	0.0213938	0.039227	0.545383	0.848783	-0.373549	0.697609	-0.535471	0.753097	0.887434	0.668268	1.32796	0.234746	0.114924	0.0401925	2.85934	0.00704951	0.174109	0.0640126	2.71992	0.0237694
Firmicutes	Clostridia	Clostridiales	Peptostreptococcaceae	Intestinibacter	0.1136	-0.0785264	0.0408608	-1.9218	0.477507	-0.284146	0.698175	-0.406984	0.753097	0.834517	0.666455	1.25217	0.234746	0.104633	0.0398677	2.6245	0.00928129	0.159	0.0624186	2.54732	0.0237694
Firmicutes	Clostridia	Clostridiales	Ruminococcaceae	Intestinimonas	0.1284	-0.00405739	0.0386489	-0.104981	0.977676	-0.379379	0.702497	-0.540043	0.753097	0.907536	0.67059	1.35334	0.234746	0.112743	0.0400207	2.81712	0.00704951	0.17462	0.0640252	2.72737	0.0237694
Firmicutes	Clostridia	Clostridiales	Lachnospiraceae	Lachnoclostridium	0.1288	0.00724577	0.0393101	0.184323	0.972092	-0.365209	0.706621	-0.516839	0.753097	0.88747	0.676789	1.31129	0.234746	0.11312	0.0400935	2.8214	0.00704951	0.175112	0.0636446	2.7514	0.0237694
Firmicutes	Clostridia	Clostridiales	Lachnospiraceae	Lachnoclostridium 12	0.0739	-0.0532846	0.0389757	-1.36712	0.601711	-0.462282	0.710628	-0.650526	0.753097	0.966247	0.677902	1.42535	0.234746	0.107653	0.0399827	2.69248	0.00784947	0.177424	0.0625267	2.83757	0.0237694
Firmicutes	Clostridia	Clostridiales	Lachnospiraceae	Lachnospira	0.145	-0.023734	0.039097	-0.607055	0.843491	-0.419863	0.702513	-0.597659	0.753097	0.893355	0.668055	1.33725	0.234746	0.11392	0.0399887	2.8488	0.00704951	0.176668	0.0650063	2.71771	0.0237694
Firmicutes	Clostridia	Clostridiales	Lachnospiraceae	Lachnospiraceae AC2044 group	0.1373	-0.0633762	0.0399642	-1.58583	0.477507	-0.352279	0.685912	-0.513592	0.753097	0.90894	0.657762	1.38187	0.234746	0.11659	0.0398857	2.92309	0.00704951	0.164933	0.0643408	2.56343	0.0237694
Firmicutes	Clostridia	Clostridiales	Lachnospiraceae	Lachnospiraceae FCS020 group	0.1203	-0.0763069	0.0411989	-1.85216	0.477507	-0.47229	0.695947	-0.678629	0.753097	0.870002	0.663611	1.31101	0.234746	0.114061	0.0397384	2.8703	0.00704951	0.159221	0.0630473	2.52543	0.0237694
Firmicutes	Clostridia	Clostridiales	Lachnospiraceae	Lachnospiraceae NC2004 group	0.112	-0.0233525	0.0399864	-0.584013	0.847448	-0.412589	0.701942	-0.587782	0.753097	0.886763	0.668873	1.32576	0.234746	0.112116	0.0400198	2.80152	0.00704951	0.173336	0.0645534	2.68515	0.0237694
Firmicutes	Clostridia	Clostridiales	Lachnospiraceae	Lachnospiraceae ND3007 group	0.1262	-0.0643887	0.0392408	-1.64086	0.477507	-0.401514	0.676878	-0.593186	0.753097	0.928058	0.64921	1.42952	0.234746	0.118092	0.0399398	2.95674	0.00704951	0.169284	0.0648744	2.60942	0.0237694
Firmicutes	Clostridia	Clostridiales	Lachnospiraceae	Lachnospiraceae NK4A136 group	0.1397	0.0833344	0.038829	2.14619	0.477507	-0.493769	0.708163	-0.697254	0.753097	1.11674	0.680061	1.64212	0.234746	0.125272	0.039894	3.14012	0.00704951	0.178512	0.0651062	2.74186	0.0237694
Firmicutes	Clostridia	Clostridiales	Lachnospiraceae	Lachnospiraceae UCG-003	0.2124	-0.0797745	0.0396007	-2.01447	0.477507	-0.440566	0.701127	-0.628368	0.753097	0.797689	0.670889	1.189	0.242037	0.11616	0.0396381	2.93053	0.00704951	0.172592	0.0654917	2.63532	0.0237694
Firmicutes	Clostridia	Clostridiales	Lachnospiraceae	Lachnospiraceae UCG-004	0.1254	0.00343051	0.0385045	0.0890936	0.978405	-0.375879	0.702036	-0.535412	0.753097	0.902401	0.670922	1.34502	0.234746	0.112852	0.0400899	2.81498	0.00704951	0.175288	0.0636665	2.75323	0.0237694
Firmicutes	Clostridia	Clostridiales	Lachnospiraceae	Lachnospiraceae UCG-006	0.1441	-0.0475733	0.0400347	-1.1883	0.662736	-0.433449	0.696721	-0.622127	0.753097	0.895132	0.664632	1.34681	0.234746	0.118026	0.0400735	2.94524	0.00704951	0.176905	0.0649927	2.72192	0.0237694
Firmicutes	Clostridia	Clostridiales	Lachnospiraceae	Lachnospiraceae UCG-008	0.1724	-0.0803094	0.0426278	-1.88397	0.477507	-0.087469	0.711074	-0.12301	0.908899	0.879294	0.664598	1.32305	0.234746	0.114045	0.0397242	2.87093	0.00704951	0.147994	0.0640525	2.31051	0.0338006
Firmicutes	Clostridia	Clostridiales	Lachnospiraceae	Lachnospiraceae UCG-010	0.2151	-0.060092	0.0395983	-1.51754	0.492496	-0.438604	0.693727	-0.632242	0.753097	1.00168	0.664689	1.50699	0.234746	0.110468	0.0398602	2.77139	0.00704951	0.166722	0.0652292	2.55594	0.0237694
Firmicutes	Clostridia	Clostridiales	Lachnospiraceae	Lachnospiraceae XPB1014 group	0.1181	-0.0170178	0.039544	-0.430351	0.863859	-0.354481	0.694067	-0.510731	0.753097	0.910391	0.66481	1.3694	0.234746	0.112347	0.0400152	2.8076	0.00704951	0.172515	0.0639286	2.69855	0.0237694
Firmicutes	Bacilli	Lactobacillales	Lactobacillaceae	Lactobacillus	0.0809	-0.0522641	0.0387912	-1.34732	0.608179	-0.243387	0.680837	-0.357482	0.769945	0.82492	0.656259	1.257	0.234746	0.111423	0.0399016	2.79245	0.00704951	0.176951	0.0650552	2.72002	0.0237694
Proteobacteria	Deltaproteobacteria	Desulfovibrionales	Desulfovibrionaceae	Mailhella	0.2358	-0.105703	0.0383257	-2.75801	0.238686	-0.485508	0.682869	-0.710982	0.753097	1.05004	0.653604	1.60654	0.234746	0.117478	0.0393643	2.98439	0.00704951	0.173284	0.065886	2.63006	0.0237694
Proteobacteria	Gammaproteobacteria	Pasteurellales	Pasteurellaceae	Mannheimia	0.1288	-0.0509057	0.039597	-1.28559	0.608179	-0.374154	0.698613	-0.535567	0.753097	1.00271	0.671064	1.49421	0.234746	0.116985	0.0399325	2.92958	0.00704951	0.171465	0.0652692	2.62704	0.0237694
Firmicutes	Clostridia	Clostridiales	Lachnospiraceae	Marvinbryantia	0.5617	-0.118558	0.0402442	-2.94596	0.238686	-0.269934	0.685233	-0.393931	0.75776	0.888823	0.655104	1.35677	0.234746	0.111065	0.039279	2.82759	0.00704951	0.151113	0.0615739	2.45417	0.0268536
Euryarchaeota	Methanobacteria	Methanobacteriales	Methanobacteriaceae	Methanobrevibacter	0.1241	-0.00413525	0.0398306	-0.103821	0.977676	-0.376868	0.702089	-0.53678	0.753097	0.900302	0.671596	1.34054	0.234746	0.112263	0.0401598	2.79542	0.00704951	0.174626	0.0639158	2.73213	0.0237694
Firmicutes	Clostridia	Clostridiales	Family XIII	Mogibacterium	0.1283	0.0066983	0.041879	0.159944	0.977676	-0.371827	0.703328	-0.528668	0.753097	0.911405	0.671969	1.35632	0.234746	0.114048	0.0407477	2.79888	0.00704951	0.176205	0.0643221	2.73941	0.0237694
Firmicutes	Clostridia	Clostridiales	Lachnospiraceae	Oribacterium	0.2833	-0.0677834	0.0406167	-1.66886	0.477507	-0.47653	0.682742	-0.697965	0.753097	0.865483	0.650886	1.3297	0.234746	0.114047	0.0398161	2.86435	0.00704951	0.160877	0.064838	2.48122	0.02587
Firmicutes	Clostridia	Clostridiales	Ruminococcaceae	Oscillibacter	0.1275	-0.00268401	0.0420178	-0.063878	0.982782	-0.381616	0.710017	-0.537474	0.753097	0.903782	0.670528	1.34787	0.234746	0.112604	0.0400833	2.80925	0.00704951	0.17459	0.0645257	2.70575	0.0237694
Firmicutes	Clostridia	Clostridiales	Ruminococcaceae	Oscillospira	0.0936	-0.0548851	0.0424604	-1.29262	0.608179	-0.469054	0.700667	-0.669439	0.753097	0.838227	0.668081	1.25468	0.234746	0.107004	0.0401131	2.66757	0.00837557	0.163662	0.064314	2.54474	0.0237694
Planctomycetes	Planctomycetacia	Pirellulales	Pirellulaceae	p-1088-a5 gut group	0.2227	0.0649279	0.0420201	1.54516	0.492496	-0.528729	0.696159	-0.759495	0.753097	1.04392	0.662765	1.5751	0.234746	0.12765	0.0408528	3.12462	0.00704951	0.174662	0.0652395	2.67723	0.0237694
Firmicutes	Clostridia	Clostridiales	Ruminococcaceae	Papillibacter	0.1179	-0.00960916	0.0435011	-0.220895	0.964094	-0.353645	0.711099	-0.497322	0.753097	0.87624	0.681296	1.28614	0.234746	0.111724	0.0401571	2.78216	0.00704951	0.173378	0.0640325	2.70765	0.0237694
Bacteroidetes	Bacteroidia	Bacteroidales	Tannerellaceae	Parabacteroides	0.1427	-0.0306844	0.038665	-0.793597	0.822803	-0.353563	0.695466	-0.508382	0.753097	0.895563	0.665747	1.3452	0.234746	0.114796	0.0400569	2.86583	0.00704951	0.171657	0.0640618	2.67955	0.0237694
Actinobacteria	Coriobacteriia	Coriobacteriales	Eggerthellaceae	Parvibacter	0.1202	-0.111329	0.0414333	-2.68694	0.238686	-0.21017	0.649968	-0.323355	0.785774	1.21204	0.637181	1.90219	0.234746	0.123431	0.0396578	3.11241	0.00704951	0.161638	0.0651455	2.48119	0.0259563
Firmicutes	Clostridia	Clostridiales	Peptococcaceae	Peptococcus	0.1531	-0.0585928	0.0387081	-1.51371	0.492496	-0.364894	0.691754	-0.527491	0.753097	0.932135	0.662342	1.40733	0.234746	0.114363	0.0398249	2.87164	0.00704951	0.164385	0.0647245	2.53976	0.0237694
Firmicutes	Negativicutes	Selenomonadales	Acidaminococcaceae	Phascolarctobacterium	0.1347	-0.0344945	0.0413802	-0.833598	0.796564	-0.35027	0.690626	-0.507177	0.753097	0.916585	0.661843	1.3849	0.234746	0.116025	0.0401127	2.89248	0.00704951	0.166034	0.0657406	2.5256	0.0244539
Actinobacteria	Coriobacteriia	Coriobacteriales	Coriobacteriales Incertae Sedis	Phoenicibacter	0.086	0.0804784	0.0411008	1.95807	0.477507	-0.347163	0.719925	-0.482222	0.753097	0.976832	0.682357	1.43155	0.234746	0.112376	0.0396531	2.83399	0.00704951	0.196672	0.067342	2.92049	0.0237694
Bacteroidetes	Bacteroidia	Bacteroidales	Prevotellaceae	Prevotella 1	0.1124	0.0148635	0.0411051	0.361597	0.903685	-0.366379	0.703021	-0.521149	0.753097	0.910174	0.671617	1.3552	0.234746	0.111384	0.0400843	2.77875	0.00704951	0.174588	0.0631658	2.76397	0.0237694
Bacteroidetes	Bacteroidia	Bacteroidales	Prevotellaceae	Prevotella 2	0.0897	0.0410052	0.0392523	1.04466	0.700186	-0.392084	0.702638	-0.558017	0.753097	0.950355	0.672862	1.41241	0.234746	0.108948	0.0400312	2.72158	0.00736638	0.17418	0.0625878	2.78298	0.0237694
Bacteroidetes	Bacteroidia	Bacteroidales	Prevotellaceae	Prevotella 7	0.122	0.00682311	0.038335	0.177987	0.972092	-0.379228	0.701899	-0.540288	0.753097	0.907201	0.670837	1.35234	0.234746	0.111792	0.0402421	2.77799	0.00704951	0.175498	0.0635656	2.76089	0.0237694
Bacteroidetes	Bacteroidia	Bacteroidales	Prevotellaceae	Prevotella 9	0.1511	-0.0604491	0.0394039	-1.53409	0.492496	-0.379848	0.683133	-0.556039	0.753097	0.912217	0.65521	1.39225	0.234746	0.115356	0.0398101	2.89765	0.00704951	0.17936	0.0673675	2.66242	0.0237694
Bacteroidetes	Bacteroidia	Bacteroidales	Prevotellaceae	Prevotellaceae NK3B31 group	0.1124	0.0295272	0.0392584	0.752125	0.837749	-0.387111	0.701507	-0.551827	0.753097	0.940763	0.672386	1.39914	0.234746	0.109811	0.0400916	2.73899	0.0072357	0.177269	0.0629245	2.81717	0.0237694
Bacteroidetes	Bacteroidia	Bacteroidales	Prevotellaceae	Prevotellaceae UCG-001	0.1635	-0.0508776	0.0392998	-1.2946	0.608179	-0.341861	0.690804	-0.494874	0.753097	0.873193	0.662471	1.31809	0.234746	0.114839	0.0398737	2.88006	0.00704951	0.178666	0.0657133	2.71887	0.0237694
Bacteroidetes	Bacteroidia	Bacteroidales	Prevotellaceae	Prevotellaceae UCG-003	0.1206	-0.0095745	0.0418684	-0.228681	0.964094	-0.369748	0.701702	-0.52693	0.753097	0.897238	0.671311	1.33655	0.234746	0.113573	0.0401189	2.8309	0.00704951	0.175285	0.0640901	2.73497	0.0237694
Bacteroidetes	Bacteroidia	Bacteroidales	Prevotellaceae	Prevotellaceae UCG-004	0.1856	-0.0262078	0.0398454	-0.657737	0.842652	-0.388808	0.698842	-0.556359	0.753097	0.888875	0.668138	1.33038	0.234746	0.113135	0.0399944	2.82877	0.00704951	0.168992	0.0643109	2.62774	0.0237694
Firmicutes	Clostridia	Clostridiales	Lachnospiraceae	Pseudobutyrivibrio	0.1806	-0.068158	0.0412618	-1.65184	0.477507	-0.412118	0.682885	-0.603495	0.753097	0.861633	0.655188	1.31509	0.234746	0.117391	0.0398503	2.9458	0.00704951	0.180039	0.0657948	2.73638	0.0237694
Bacteroidetes	Bacteroidia	Bacteroidales	Rikenellaceae	Rikenellaceae RC9 gut group	0.2442	0.066492	0.0419168	1.58628	0.477507	-0.17626	0.714153	-0.24681	0.834781	1.05006	0.67591	1.55355	0.234746	0.11182	0.039788	2.8104	0.00704951	0.190807	0.0644305	2.96144	0.0237694
Firmicutes	Clostridia	Clostridiales	Lachnospiraceae	Roseburia	0.1147	-0.068696	0.0393892	-1.74403	0.477507	-0.588243	0.702368	-0.837514	0.753097	0.981823	0.661902	1.48334	0.234746	0.112146	0.0397532	2.82106	0.00704951	0.17335	0.0658035	2.63436	0.0237694
Firmicutes	Clostridia	Clostridiales	Ruminococcaceae	Ruminiclostridium 5	0.2704	-0.0661483	0.0399033	-1.65772	0.477507	-0.314336	0.69821	-0.450203	0.753097	1.05156	0.6713	1.56646	0.234746	0.115274	0.0397716	2.8984	0.00704951	0.163001	0.0651992	2.50004	0.0255482
Firmicutes	Clostridia	Clostridiales	Ruminococcaceae	Ruminiclostridium 6	0.1571	-0.0717539	0.0404792	-1.77261	0.477507	-0.527675	0.710644	-0.742531	0.753097	0.886659	0.673867	1.31578	0.234746	0.114017	0.0397229	2.87031	0.00704951	0.156282	0.0639245	2.44479	0.0268536
Firmicutes	Clostridia	Clostridiales	Ruminococcaceae	Ruminiclostridium 9	0.1265	0.000540027	0.0401592	0.0134471	0.997559	-0.375552	0.7137	-0.526204	0.753097	0.903243	0.675894	1.33637	0.234746	0.11274	0.0401453	2.80831	0.00704951	0.175254	0.0640266	2.73721	0.0237694
Firmicutes	Clostridia	Clostridiales	Ruminococcaceae	Ruminococcaceae NK4A214 group	0.4686	0.076927	0.0394108	1.95193	0.477507	-0.407638	0.713956	-0.570956	0.753097	1.00724	0.680978	1.47911	0.234746	0.119646	0.0397843	3.00737	0.00704951	0.177299	0.0630917	2.81019	0.0237694
Firmicutes	Clostridia	Clostridiales	Ruminococcaceae	Ruminococcaceae UCG-002	0.1424	0.0529165	0.0401033	1.31951	0.608179	-0.183313	0.73377	-0.249823	0.834781	0.900147	0.67818	1.3273	0.234746	0.116833	0.0399468	2.9247	0.00704951	0.177831	0.0632708	2.81063	0.0237694
Firmicutes	Clostridia	Clostridiales	Ruminococcaceae	Ruminococcaceae UCG-003	0.0908	-0.061864	0.0383492	-1.61317	0.477507	-0.549666	0.709014	-0.775254	0.753097	0.978095	0.671115	1.45742	0.234746	0.114671	0.0397544	2.88449	0.00704951	0.16414	0.0667061	2.46064	0.0284259
Firmicutes	Clostridia	Clostridiales	Ruminococcaceae	Ruminococcaceae UCG-005	0.1203	0.00342834	0.0405168	0.0846154	0.978405	-0.372432	0.702841	-0.529895	0.753097	0.911159	0.675452	1.34896	0.234746	0.112546	0.040032	2.8114	0.00704951	0.175196	0.0637031	2.7502	0.0237694
Firmicutes	Clostridia	Clostridiales	Ruminococcaceae	Ruminococcaceae UCG-008	0.0881	-0.0435474	0.0397681	-1.09504	0.680138	-0.456029	0.699759	-0.651695	0.753097	0.909322	0.664803	1.36781	0.234746	0.113078	0.0399103	2.8333	0.00704951	0.170392	0.0646248	2.63663	0.0237694
Firmicutes	Clostridia	Clostridiales	Ruminococcaceae	Ruminococcaceae UCG-009	0.126	-0.000878617	0.0403287	-0.0217864	0.997559	-0.374235	0.705298	-0.530606	0.753097	0.902455	0.679	1.3291	0.234746	0.112622	0.04019	2.80223	0.00704951	0.175252	0.0638607	2.74428	0.0237694
Firmicutes	Clostridia	Clostridiales	Ruminococcaceae	Ruminococcaceae UCG-010	0.1341	-0.00817376	0.0406898	-0.20088	0.966797	-0.368228	0.703464	-0.52345	0.753097	0.879622	0.681691	1.29035	0.234746	0.112773	0.040014	2.81834	0.00704951	0.176893	0.0642592	2.75281	0.0237694
Firmicutes	Clostridia	Clostridiales	Ruminococcaceae	Ruminococcaceae UCG-013	0.3097	-0.106063	0.0397376	-2.66908	0.238686	-0.29077	0.7015	-0.414498	0.753097	0.748774	0.66953	1.11836	0.26933	0.117346	0.0393934	2.97883	0.00704951	0.152736	0.0641591	2.38059	0.0333395
Firmicutes	Clostridia	Clostridiales	Ruminococcaceae	Ruminococcaceae UCG-014	0.1495	-0.028979	0.0396497	-0.730877	0.839334	-0.422005	0.700207	-0.602686	0.753097	0.873755	0.666999	1.30998	0.234746	0.11023	0.0401111	2.74813	0.00712116	0.172284	0.0640138	2.69136	0.0237694
Firmicutes	Clostridia	Clostridiales	Ruminococcaceae	Ruminococcus 1	0.1155	-0.0184471	0.0430328	-0.428676	0.863859	-0.386373	0.702492	-0.550003	0.753097	0.876297	0.673968	1.30021	0.234746	0.113106	0.0400092	2.827	0.00704951	0.169436	0.065069	2.60394	0.0237694
Firmicutes	Clostridia	Clostridiales	Ruminococcaceae	Ruminococcus 2	0.131	-0.0468996	0.0378567	-1.23887	0.620525	-0.405943	0.692121	-0.58652	0.753097	0.940371	0.662123	1.42024	0.234746	0.111259	0.0399148	2.78741	0.00704951	0.172542	0.0646975	2.66691	0.0237694
Firmicutes	Clostridia	Clostridiales	Ruminococcaceae	Saccharofermentans	0.1204	-0.0673735	0.0400197	-1.68351	0.477507	-0.443029	0.687761	-0.644162	0.753097	1.00181	0.658864	1.52052	0.234746	0.115975	0.0397901	2.91468	0.00704951	0.177075	0.0656598	2.69685	0.0237694
Firmicutes	Clostridia	Clostridiales	Lachnospiraceae	Sellimonas	0.1393	0.0245031	0.0393467	0.622748	0.843491	-0.3333	0.705589	-0.472371	0.753097	0.846789	0.676605	1.25153	0.234746	0.114575	0.0401103	2.85649	0.00704951	0.174771	0.0634842	2.75298	0.0237694
Actinobacteria	Coriobacteriia	Coriobacteriales	Eggerthellaceae	Senegalimassilia	0.14	-0.0124743	0.0399402	-0.312324	0.934261	-0.375687	0.700049	-0.536657	0.753097	0.890603	0.671667	1.32596	0.234746	0.113507	0.0400306	2.83549	0.00704951	0.175282	0.0643753	2.72282	0.0237694
Firmicutes	Clostridia	Clostridiales	Lachnospiraceae	Shuttleworthia	0.3141	-0.0757379	0.0399349	-1.89653	0.477507	-0.565665	0.694998	-0.813908	0.753097	0.973948	0.657872	1.48045	0.234746	0.113647	0.0396954	2.86298	0.00704951	0.17043	0.0660113	2.58183	0.0237694
Actinobacteria	Coriobacteriia	Coriobacteriales	Eggerthellaceae	Slackia	0.0897	0.0384645	0.0404278	0.951438	0.791328	-0.452248	0.710384	-0.636624	0.753097	0.874579	0.675364	1.29498	0.234746	0.110975	0.0399492	2.77791	0.00704951	0.180809	0.0629106	2.87406	0.0237694
Firmicutes	Erysipelotrichia	Erysipelotrichales	Erysipelotrichaceae	Solobacterium	0.1605	-0.0749686	0.0390271	-1.92094	0.477507	-0.507664	0.695327	-0.730109	0.753097	0.89094	0.661759	1.34632	0.234746	0.112995	0.0396813	2.84757	0.00704951	0.18013	0.0658634	2.7349	0.0237694
Spirochaetes	Spirochaetia	Spirochaetales	Spirochaetaceae	Sphaerochaeta	0.1256	0.00225757	0.0417837	0.05403	0.983918	-0.371591	0.70928	-0.523899	0.753097	0.909523	0.676983	1.34349	0.234746	0.112723	0.0400141	2.81708	0.00704951	0.174923	0.0639422	2.73564	0.0237694
Firmicutes	Bacilli	Bacillales	Staphylococcaceae	Staphylococcus	0.1569	0.0434843	0.0402513	1.08032	0.684303	-0.361451	0.705414	-0.512395	0.753097	0.902016	0.672742	1.34081	0.234746	0.112465	0.0399079	2.81811	0.00704951	0.169417	0.062949	2.69133	0.0237694
Firmicutes	Bacilli	Lactobacillales	Streptococcaceae	Streptococcus	0.1577	-0.0168026	0.0391399	-0.429297	0.863859	-0.373011	0.700313	-0.532635	0.753097	0.900196	0.669598	1.34438	0.234746	0.116133	0.040675	2.85514	0.00704951	0.175177	0.0641925	2.72892	0.0237694
Firmicutes	Clostridia	Clostridiales	Ruminococcaceae	Subdoligranulum	0.1795	-0.0363311	0.0394096	-0.921885	0.794866	-0.350079	0.692698	-0.505385	0.753097	0.910926	0.663344	1.37323	0.234746	0.114897	0.0399904	2.87311	0.00704951	0.169101	0.0650288	2.60039	0.0237694
Proteobacteria	Gammaproteobacteria	Aeromonadales	Succinivibrionaceae	Succinivibrio	0.0872	-0.0321291	0.038061	-0.844148	0.796564	-0.383285	0.693513	-0.552671	0.753097	0.921493	0.663548	1.38874	0.234746	0.11297	0.0399578	2.82723	0.00704951	0.174267	0.0648912	2.68553	0.0237694
Proteobacteria	Gammaproteobacteria	Betaproteobacteriales	Burkholderiaceae	Sutterella	0.1906	-0.0413439	0.0386547	-1.06957	0.684557	-0.309201	0.694457	-0.445242	0.753097	0.861491	0.665333	1.29483	0.234746	0.116018	0.0399745	2.90231	0.00704951	0.174402	0.0654098	2.6663	0.0237694
Firmicutes	Clostridia	Clostridiales	Peptostreptococcaceae	Terrisporobacter	0.1289	-0.133481	0.0394656	-3.38221	0.125004	0.0760401	0.69137	0.109985	0.912926	0.694575	0.653071	1.06355	0.291456	0.118532	0.0390691	3.0339	0.00704951	0.155692	0.062913	2.47472	0.0260886
Spirochaetes	Spirochaetia	Spirochaetales	Spirochaetaceae	Treponema 2	0.1728	-0.0335602	0.0396641	-0.84611	0.796564	-0.395969	0.702419	-0.563721	0.753097	0.917441	0.67061	1.36807	0.234746	0.116572	0.0400421	2.91124	0.00704951	0.176265	0.0657527	2.68072	0.0237694
Firmicutes	Clostridia	Clostridiales	Lachnospiraceae	Tyzzerella	0.1283	-0.0471842	0.04021	-1.17345	0.666549	-0.328511	0.701311	-0.468425	0.753097	0.812097	0.673676	1.20547	0.24044	0.114662	0.0399065	2.87326	0.00704951	0.168731	0.0643828	2.62075	0.0237694
Firmicutes	Clostridia	Clostridiales	Lachnospiraceae	Tyzzerella 3	0.1659	-0.0501799	0.0399019	-1.25758	0.612925	-0.388302	0.707203	-0.549068	0.753097	0.950307	0.675075	1.40771	0.234746	0.11075	0.039907	2.7752	0.00704951	0.168242	0.0643185	2.61576	0.0237694
Firmicutes	Negativicutes	Selenomonadales	Veillonellaceae	Veillonella	0.1635	-0.0422985	0.0384978	-1.09872	0.680138	-0.450128	0.703862	-0.639512	0.753097	0.913132	0.669718	1.36346	0.234746	0.11456	0.0399121	2.87031	0.00704951	0.174437	0.0645091	2.70406	0.0237694
Lentisphaerae	Lentisphaeria	Victivallales	Victivallaceae	Victivallis	0.1173	-0.00551841	0.0401589	-0.137415	0.977676	-0.369792	0.703645	-0.525538	0.753097	0.883112	0.687134	1.28521	0.234746	0.112489	0.0400223	2.81065	0.00704951	0.175044	0.0636448	2.75032	0.0237694
Lentisphaerae	Oligosphaeria	Oligosphaerales	Oligosphaeraceae	Z20	0.1142	0.0116141	0.0401843	0.28902	0.948185	-0.397859	0.705611	-0.56385	0.753097	0.917133	0.670162	1.36852	0.234746	0.113164	0.0400372	2.82646	0.00704951	0.173541	0.0641562	2.70498	0.0237694
